# Supplementary material for: Discovery of a new konkovirus species in Lachenalia plants reveals possible co-evolution between 5′ and 3′ RNA sequence motifs
Source: J Gen Virol. 2025 Oct 8;106(10):002159. doi: 10.1099/jgv.0.002159 (PMC12507522; doi:10.1099/jgv.0.002159)
Supplement: Uncited Supplementary Material 1. [file jgv-106-02159-s001.xlsx]

## Sheet: Figure S1
Fig S1. Comparison of Phenuiviridae segment termini. Similarities between the 5’ and 3’ terminus motifs of the four or eight RNAs of each virus. To facilitate interpretation of the sequence complementarity, the reverse complement (RC) of the 3’ terminal sequences are presented. The consensus nucleotides from position 1 to 9 are highlighted in green. The hallmark CC nucleotides at positions 10 and…

## Sheet: Table ST1
	Table ST1. Overview of plant samples used for smallRNA and RNA-seq analyses. The table includes detailed information on the disease phenotype, harvest date, and taxonomic classification of each sample. Additionally, the number of reads obtained from smallRNA-seq and the number of read-pairs from RNA-seq are provided. (*) SmallRNA-seq was performed in two separate experiments, resulting in the obs…
	Sample ID	Name	Abbreviation	Pot number	Disease phenotype	Harvest date	Taxonomy				# of reads/read-pairs
							Order	Family	Genus	Species	sRNAseq*	RNAseq
	S01	Drimiopsis maculata Lindl Paxton	Dm	2	moderate	2019-02-14	Asparagales	Asparagaceae	Drimiopsis	D. maculata	3570212	34640313
	S02	Lachenalia aloides Asch Graebert var quadricolor	La	3	severe	2019-02-14	Asparagales	Asparagaceae	Lachenalia	L. aloides	5955615	38542291
	S03	Lachenalia bulbifera Cirillo Engl	Lb	4	severe	2019-02-14	Asparagales	Asparagaceae	Lachenalia	L. Bulbifera	4975216	54405719
	S04	Lachenalia bulbifera Cirillo Engl	Lb	13	absent	2019-02-14	Asparagales	Asparagaceae	Lachenalia	L. Bulbifera	4498177	48864675
	S05	Albuca canadensis L FMLeight	Ac	6	moderate	2019-02-14	Asparagales	Asparagaceae	Albuca	A. canadensis	5094352	74387234
	S06	Ferraria crispa Burm	FC	7	severe	2019-02-14	Asparagales	Iridaceae	Ferraria	F. crispa	4511770	39227726
	S07	Ferraria crispa Burm subsp crispa	FC10	10	severe	2019-02-14	Asparagales	Iridaceae	Ferraria	F. crispa	3650466	16393962
	S08	Ferraria crispa Burm subsp crispa	FC11	11	severe	2019-02-14	Asparagales	Iridaceae	Ferraria	F. crispa	5461449	50399202
	S09	Lachenalia liliiflora Jacq	Ll	14	severe	2019-02-14	Asparagales	Asparagaceae	Lachenalia	L. lilliiflora	5193916	41434192
	S10	Albuca canadensis	Ac	16	moderate	2019-02-14	Asparagales	Asparagaceae	Albuca	A. canadensis	4000657	31769287
	S11	Tritonia pallida Ker Gawl subsp pallida	Tp	21	moderate	2019-02-14	Asparagales	Iridaceae	Tritonia	T. pallida	5631974	20052549
	S12	Gladiolus splendens Sweet Herb	Gs	22	severe	2019-02-14	Asparagales	Iridaceae	Gladiolus	G. splendens	5061686	36381503
	S14	Drimiopsis maculata Lindl Paxton	Dm	1	absent	2019-02-14	Asparagales	Asparagaceae	Drimiopsis	D. maculata	10854121	56652319
	S15	Lachenalia aloides Asch Graebert var luteola	La	5	severe	2019-02-14	Asparagales	Asparagaceae	Lachenalia	L. aloides	15559011	45746374
	S16	Ferraria crispa Burm	FC	7	severe	2019-02-14	Asparagales	Iridaceae	Ferraria	F. crispa	34660163	31620407
	S17	Ferraria crispa Burm	FC	8	moderate	2019-02-14	Asparagales	Iridaceae	Ferraria	F. crispa	21189604	22966473
	S18	Ferraria crispa Burm	FC	9	severe	2019-02-14	Asparagales	Iridaceae	Ferraria	F. crispa	11280321	32402472
	S19	Ferraria crispa Burm subsp crispa	FC10	10	severe	2019-02-14	Asparagales	Iridaceae	Ferraria	F. crispa	23454445	21800891
	S20	Ferraria crispa Burm subsp crispa	FC11	11	severe	2019-02-14	Asparagales	Iridaceae	Ferraria	F. crispa	15185230	69625722
	S21	Ferraria crispa Burm subsp crispa	FC	12	severe	2019-02-14	Asparagales	Iridaceae	Ferraria	F. crispa	13570849	21285878
	S22	Lachenalia stayneri WFBarker	Ls	15	moderate	2019-02-14	Asparagales	Asparagaceae	Lachenalia	L. stayneri	15290142	37664978
	S23	Albuca canadensis	Ac	17	moderate	2019-02-14	Asparagales	Asparagaceae	Albuca	A. canadensis	11732233	24542074
	S24	Albuca canadensis	Ac	18	moderate	2019-02-14	Asparagales	Asparagaceae	Albuca	A. canadensis	10911507	49361870
	S25	Lachenalia corymbosa JCManning Goldblatt	Lc	19	severe	2019-02-14	Asparagales	Asparagaceae	Lachenalia	L. corymbosa	12504425	35099651
	S26	Lachenalia kliprandensis WF Barker	Lk	20	moderate	2019-02-14	Asparagales	Asparagaceae	Lachenalia	L. kliprandenis	19037058	35044220
	* smallRNA-seq was done in two separate experiments, which causes the noticeable differences in read counts									Average number of reads	1.09134e+07	3.88125e+07

## Sheet: Table ST2
	Table ST2. Sequence similarity comparisons* between LaKoV1LacPhV1-NL1-26, identified in this study, and various related viruses retrieved from GenBank. The table presents sequence similarity at both the genome and protein levels, with specific GenBank accession IDs provided for each virus and corresponding RNA genome segment. Pairwise comparisons are shown for LaKoV1LacPhV1-NL1-26 against TuSV an…
		GENOME
		LaKoV1-NL1-26		TuSV				LBVaPV				TuSV vs LBVaPV
	Segment	Accession	Size	Accession	Size	Coverage**	Identity	Accession	Size	Coverage**	Identity	Coverage	Identity
	RNA1	PQ067367	6342	LC571987.1	6379	0.75	0.682	OR610326.1	6408	0.62	0.7093	0.99	0.7525
	RNA2	PQ067368	1090	LC571988.1	1110	0.47	0.6701	OR610327.1	1107	0.45	0.6974	1	0.7498
	RNA3	PQ067369	1475	LC805881.1	1454	0.4	0.6642	OR610328.1	1429	0.28	0.6506	0.8	0.7482
	RNA4	PQ067370	1291	LC805882.1	1283	0.63	0.6526	OR610329.1	1282	0.69	0.6563	1	0.6926
		PROTEIN
		LaKoV1-NL1-26		TuSV				LBVaPV				TuSV vs LBVaPV
	Segment	Accession	Size	Accession	Size	Coverage**	Identity	Accession	Size	Coverage**	Identity	Coverage	Identity
	RNA1	XDI83325	2069	BCK51609.1	2095	0.99	0.5747	WOH23130.1	2098	1	0.5724	1	0.8456
	RNA2	XDI83326	249	BCK51610.1	259	0.88	0.6347	WOH23131.1	260	0.88	0.6273	1	0.834
	RNA3	XDI83327	346	BFI02998.1	348	1	0.4986	WOH23132.1	348	1	0.5	1	0.8
	RNA4	XDI83328	374	BFI02999.1	374	1	0.5775	WOH23133.1	374	1	0.5802	1	0.738
		* Genome and protein sequence comparions were performed using NCBI BLAST.
		** Coverage = percentage of the query sequence length aligned to the subject sequence (query coverage).

## Sheet: Table ST3
	Table ST3. Summary smallRNA-seq and RNA-seq data mapping on the four genome segments of the discovered LaKoV1-NL1-26 virus. SmallRNA-seq data was mapped using two different approaches: strict-mapping (allowing no mismatches; blue) and mismatch-mapping (allowing up to 10% mismatches; red). RNA-seq data was mapped using default settings. For each genomic segment (RNA1-4) of the LaKoV1-NL1-26 virus,…
	smallRNA-seq	Strict-mapping	Genome segment	Length (nt)	Read count
					S01	S02	S03	S04	S05	S06	S07	S08	S09	S10	S11	S12	S14	S15	S16	S17	S18	S19	S20	S21	S22	S23	S24	S25	S26
			RNA1	6342	1	0	2	12	3	1	1	17	16718	0	0	0	79	160420	4	0	0	0	2	170	146172	0	0	6	138518
			RNA2	1090	6	0	0	30	29	8	15	138	126951	0	0	0	260	597538	3	1	3	2	0	703	619304	2	2	17	255559
			RNA3	1475	0	0	0	22	21	7	17	68	97805	0	1	0	185	415277	6	1	1	2	0	467	418243	2	0	9	195088
			RNA4	1291	0	0	0	10	3	0	4	14	18522	0	1	0	33	102842	2	0	0	0	0	112	89376	1	0	1	59105
			All	10198	7	0	2	74	56	16	37	237	259996	0	2	0	557	1276077	15	2	4	4	2	1452	1273095	5	2	33	648270
			Genome segment	Length (nt)	Unique read count
					S01	S02	S03	S04	S05	S06	S07	S08	S09	S10	S11	S12	S14	S15	S16	S17	S18	S19	S20	S21	S22	S23	S24	S25	S26
			RNA1	6342	1	0	2	12	3	1	1	17	4218	0	0	0	77	11762	4	0	0	0	2	159	11469	0	0	6	10711
			RNA2	1090	6	0	0	27	27	8	14	105	3572	0	0	0	182	6370	3	1	3	2	0	391	5945	2	2	17	4534
			RNA3	1475	0	0	0	20	20	7	16	54	2862	0	1	0	141	4819	6	1	1	2	0	271	4447	2	0	8	3507
			RNA4	1291	0	0	0	10	3	0	4	13	1838	0	1	0	31	3500	2	0	0	0	0	100	3422	1	0	1	2920
			All	10198	7	0	2	69	53	16	35	189	12490	0	2	0	431	26451	15	2	4	4	2	921	25283	5	2	32	21672
			Genome segment	Length (nt)	Coverage percentage
					S01	S02	S03	S04	S05	S06	S07	S08	S09	S10	S11	S12	S14	S15	S16	S17	S18	S19	S20	S21	S22	S23	S24	S25	S26
			RNA1	6342	0.34673	0	0.661939	4.01891	0.992908	0.330969	0.34673	5.86288	97.6832	0	0	0	21.513	100	1.33964	0	0	0	0.661939	38.7234	99.9842	0	0	1.97006	100
			RNA2	1090	8.77598	0	0	29.8691	31.9477	11.6243	16.2433	67.8214	99.846	0	0	0	84.7575	100	4.84988	1.61663	4.84988	3.31024	0	93.0716	99.846	3.31024	3.23326	20.1694	99.846
			RNA3	1475	0	0	0	25.0916	27.6557	9.52381	26.5568	50.3663	99.9084	0	1.92308	0	70.1465	99.9084	9.89011	1.73993	1.92308	3.84615	0	88.37	99.9084	3.93773	0	13.9194	99.9084
			RNA4	1291	0	0	0	13.0993	4.38893	0	5.5368	17.1506	98.5145	0	1.48548	0	29.1695	100	2.83592	0	0	0	0	66.5766	100	1.62053	0	1.41796	99.9325
		Mismatch-mapping	Genome segment	Length (nt)	Read count
					S01	S02	S03	S04	S05	S06	S07	S08	S09	S10	S11	S12	S14	S15	S16	S17	S18	S19	S20	S21	S22	S23	S24	S25	S26
			RNA1	6342	1	0	2	13	4	1	1	18	18799	1	0	0	82	168376	7	1	0	0	2	184	153564	2	1	7	144943
			RNA2	1090	1	1	0	11	3	0	4	14	19466	0	1	0	40	110924	6	1	1	1	0	118	95168	1	2	2	62710
			RNA3	1475	7	0	0	33	33	10	15	148	136261	0	0	0	282	651742	3	2	4	2	0	750	666069	2	3	17	276606
			RNA4	1291	0	1	0	25	22	7	18	70	103081	1	1	1	203	446036	7	2	1	4	1	494	446648	3	0	10	207915
			All	10198	9	2	2	82	62	18	38	250	277607	2	2	1	607	1377078	23	6	6	7	3	1546	1361449	8	6	36	692174
			Genome segment	Length (nt)	Unique read count
					S01	S02	S03	S04	S05	S06	S07	S08	S09	S10	S11	S12	S14	S15	S16	S17	S18	S19	S20	S21	S22	S23	S24	S25	S26
			RNA1	6342	1	0	2	13	4	1	1	18	5099	1	0	0	80	18477	7	1	0	0	2	173	17180	2	1	7	16393
			RNA2	1090	1	1	0	11	3	0	4	13	2421	0	1	0	37	7438	6	1	1	1	0	106	6728	1	2	2	5389
			RNA3	1475	7	0	0	30	31	10	14	115	6851	0	0	0	204	21904	3	2	4	2	0	437	20977	2	3	17	12701
			RNA4	1291	0	1	0	23	21	7	17	56	5229	1	1	1	158	15279	7	2	1	4	1	294	14649	3	0	9	9409
			All	10198	9	2	2	77	59	18	36	202	19600	2	2	1	479	63098	23	6	6	7	3	1010	59534	8	6	35	43892
			Genome segment	Length (nt)	Coverage percentage
					S01	S02	S03	S04	S05	S06	S07	S08	S09	S10	S11	S12	S14	S15	S16	S17	S18	S19	S20	S21	S22	S23	S24	S25	S26
			RNA1	6342	0.34673	0	0.661939	4.34988	1.29236	0.330969	0.34673	6.19385	99.5114	0.299448	0	0	22.1434	100	2.39559	0.330969	0	0	0.661939	41.0717	100	0.630418	0.330969	2.28526	100
			RNA2	1090	1.553	1.28292	0	14.3822	4.38893	0	5.5368	17.1506	99.3248	0	1.48548	0	33.4234	100	8.44024	1.41796	1.41796	1.48548	0	67.1843	100	1.62053	2.70088	2.83592	99.9325
			RNA3	1475	8.77598	0	0	32.1016	35.1809	13.3179	16.2433	69.361	100	0	0	0	86.1432	100	4.84988	3.31024	6.46651	3.31024	0	93.9184	100	3.31024	4.84988	20.1694	100
			RNA4	1291	0	1.73993	0	29.8535	29.7619	9.52381	28.4799	50.3663	100	2.01465	1.92308	1.92308	73.1685	100	11.9048	3.57143	1.92308	7.78388	1.92308	89.8352	100	5.86081	0	13.9194	100
	RNA-seq	Default mapping	Genome segment	Length (nt)	Read count*
					S01	S02	S03	S04	S05	S06	S07	S08	S09	S10	S11	S12	S14	S15	S16	S17	S18	S19	S20	S21	S22	S23	S24	S25	S26
			RNA1	6342	2	3	0	99	0	0	0	1	142321	0	0	0	1	44795	0	0	0	0	0	0	259599	2	0	2	161354
			RNA2	1090	0	0	0	50	0	1	0	6	194960	2	0	4	0	74854	0	0	0	0	0	0	546665	4	0	0	193984
			RNA3	1475	0	3	0	53	0	0	0	1	99639	0	3	0	0	28855	0	1	0	0	0	0	260203	0	0	0	116809
			RNA4	1291	0	0	0	58	0	0	0	4	285504	6	2	0	1	100875	0	0	0	0	1	0	1052104	0	0	0	328974
			All	10198	2	6	0	260	0	1	0	12	722424	8	5	4	2	249379	0	1	0	0	1	0	2118571	6	0	2	801121
			* The RNA-seq - Default mapping: Coverage percentage of all four RNA segqments in all virus positive samples is 100%

## Sheet: Table ST4
	Table ST4. Relative read counts of smallRNA-seq and RNA-seq read mapping to the new LaKoV1-NL1-26 RNA sequences. The table presents the number of reads mapping to each segment, normalized to segment length (per 1,000 nucleotides). Additionally, the normalized read counts are expressed as a ratio over the average read count per segment, providing a comparative analysis of the read distribution acr…
		Genome segment	Length (nt)	Read count per 1,000 nt				Relative to average segment read count
				S09	S15	S22	S26	S09	S15	S22	S26	Average
	smallRNA-seq	RNA1	6342	2636.08	25294.9	23048.2	21841.4	0.0527848	0.108248	0.0976619	0.201143	0.11496
		RNA2	1090	116469	548200	568169	234458	2.33217	2.346	2.40749	2.15919	2.31121
		RNA3	1475	66308.5	281544	283555	132263	1.32776	1.20485	1.2015	1.21805	1.23804
		RNA4	1291	14347	79660.7	69230.1	45782.3	0.287285	0.340904	0.293347	0.421622	0.33579
		Average per 1,000 nt		49940.1	233675	236000	108586
	RNA-seq	RNA1	6342	22441	7063.23	40933.3	25442.1	0.449359	0.0302267	0.173446	0.234304	0.221834
		RNA2	1090	178862	68673.4	501528	177967	3.58154	0.293884	2.12511	1.63895	1.90987
		RNA3	1475	67551.9	19562.7	176409	79192.5	1.35266	0.0837177	0.747494	0.729306	0.728294
		RNA4	1291	221149	78137.1	814953	254821	4.4283	0.334384	3.45318	2.34672	2.64065
		Average per 1,000 nt		122501	43359.1	383456	134356

## Sheet: Table ST5
	Table ST5. Sequence end analysis of the 5' and reverse complement 3' ends of Tripterocalyx associated konkovirus 1 (TaKV1), soil associated konkovirus (SaKV), and Waitzia associated konkovirus 1 (WaKV1). Similarities between the 5’ and 3’ terminus motifs of the four genomic RNA segments of each virus. To facilitate interpretation of the sequence complementarity, the reverse complement of the 3’ t…
		Name	GenBank ID	Sequence end	Sequence
	RNA1	TaKV1	BK070397	5'	CCGGCATCC-A-TTTCATCAATC-TCAACT
			BK070397	3' (rc)	ATGGCATCCAATTTTCA--AATCATCAACT
		SaKV	BK070195	5'	CGATAACCCACAAACAAA-AATAC-TAAA
			BK070195	3' (rc)	-GATAACCC-CATTTAAAGAAAACATGAA
		WaKV1	BK070191	5'	CGACTACACACT-ACAAATGAATAG
			BK070191	3' (rc)	----CACAAAATAAGAAATGAATAC
	RNA2	TaKV1	BK070398	5'	---CCGCAACCTTAACATTTATATCGAAAA
			BK070398	3' (rc)	AAACCGCAACATTAAC-TCCAGATTTAGAA
		SaKV	BK070196	5'	---TTTTTTTGTATTTTACTTTTCTA-ATTTT
			BK070196	3' (rc)	GTCACCCATCACTCACATCATTTCAACATCAT
		WaKV1	BK070192	5'	----------CGTCAACTC-AAATAAAAACT
			BK070192	3' (rc)	CACACAAAGAAGTCAACTCTTTTTCAATACT
	RNA3	TaKV1	BK070399	5'	ACAAAGACCGACACC-AGTAT-ATCAGAAAAAT
			BK070399	3' (rc)	-----------CACCAAATATCCTCATAATACT
		SaKV	BK070197	5'	----CTACAATTAAGAACATAAATCAAATCTAA
			BK070197	3' (rc)	ACACCCAC-ACT-AGAATATAACACAAA-CAAA
		WaKV1	BK070193	5'	CGACTACT-ATTTACCA-ACTCTCCCTGAAT
			BK070193	3' (rc)	AGACTACTAATACATCATAAGCTTTCTATCC
	RNA4	TaKV1	NA	5'
			NA	3' (rc)
		SaKV	BK070198	5'	CTCCATCAACCTTAAA--A---ACTAACATT
			BK070198	3' (rc)	CTCCAACAA-CTTAAATTATTTAC-AACATT
		WaKV1	BK070194	5'	GATTATTATACGTTTAACATCAACACA-AA
			BK070194	3' (rc)	GATTA-TAGACG--CCACATCAACACACAA
